# Supplementary material for: Single Selenium Atomic Vacancy Enabled Efficient Visible-Light-Response Photocatalytic NO Reduction to NH3 on Janus WSSe Monolayer
Source: Molecules. 2023 Mar 26;28(7):2959. doi: 10.3390/molecules28072959 (PMC10095809; doi:10.3390/molecules28072959)
Supplement: Supplementary file 1 [file molecules-28-02959-s001.zip]

Archive with 1 entries (1 files):
- molecules-2250449-supplementary.pdf
